# Supplementary material for: Effects of a Mealworm (Tenebrio molitor) Extract on Metabolic Syndrome-Related Pathologies: In Vitro Insulin Sensitivity, Inflammatory Response, Hypolipidemic Activity and Oxidative Stress
Source: Insects. 2022 Sep 30;13(10):896. doi: 10.3390/insects13100896 (PMC9604471; doi:10.3390/insects13100896)
Supplement: Supplementary file 1 [file insects-13-00896-s001.zip]

Archive with 1 entries (1 files):
- insects-1848201-supplementary.pdf
